# Supplementary material for: Impact of a Specific Amino Acid Composition with Micronutrients on Well-Being in Subjects with Chronic Psychological Stress and Exhaustion Conditions: A Pilot Study
Source: Nutrients. 2018 Apr 29;10(5):551. doi: 10.3390/nu10050551 (PMC5986431; doi:10.3390/nu10050551)
Supplement: Supplementary file 1 [file nutrients-10-00551-s001.zip]

Archive with 3 entries (3 files):
- Tables S1-S9. Medians and interquartile ranges of the outcome measures.pdf
- Table S10. Linear regression analysis.pdf
- Table S11. Dietary intake at baseline and after the dietary intervention.pdf
